# Supplementary material for: Reliability of a Screening Method Using Antibiotic Disks to Detect Carbapenemases in Glucose‐Nonfermenting Gram‐Negative Microorganisms From Clinical Samples of a Regional Hospital in Southeastern Spain
Source: J Clin Lab Anal. 2024 Apr 15;38(8):e25036. doi: 10.1002/jcla.25036 (PMC11073814; doi:10.1002/jcla.25036)
Supplement: Supplementary file 1 — Data S1. [file JCLA-38-e25036-s001.zip]

Archive with 2 entries (2 files):
- screening method validation-supplementary tables revisada kike.docx
- Supplementary Figures.docx
